# Supplementary material for: Action effect consistency and body ownership in the avatar-Simon task
Source: PLoS One. 2019 Aug 9;14(8):e0220817. doi: 10.1371/journal.pone.0220817 (PMC6688792; doi:10.1371/journal.pone.0220817)
Supplement: S1 File — This dataset contains mean reaction times, error rates and questionnaire results per condition and participant. (CSV) [file pone.0220817.s001.csv]

Experiment	VP	sex	o1r	o2r	o3r	o4r	o5r	o6r	o7r	o8r	o9r	o10r	Agency_random	o1c	o2c	o3c	o4c	o5c	o6c	o7c	o8c	o9c	o10c	Agency_corresponding	RT_random_incompatible	RT_random_compatible	RT_corresponding_incompatible	RT_corresponding_compatible	ER_random_incompatible	ER_random_compatible	ER_corresponding_incompatible	ER_corresponding_compatible
1	1	f	4	5	3	3	6	3	2	3	5	2		4	5	3	2	5	4	2	4	3	2	82.5	0.481	0.480	0.558	0.541	0.081	0.094	0.069	0.050
1	2	f	3	2	3	3	3	2	2	1	1	3	25	5	7	5	4	5	6	5	7	7	5	100	0.549	0.521	0.594	0.464	0.063	0.031	0.081	0.013
1	3	f	1	1	1	1	1	1	2	1	3	1	0	1	1	3	2	1	1	1	1	2	1	10	0.570	0.532	0.573	0.549	0.250	0.144	0.200	0.094
1	4	f	2	1	2	1	1	1	1	1	1	2	15	3	2	1	1	1	2	2	1	5	2	100	0.428	0.397	0.459	0.401	0.031	0.006	0.025	0.006
1	5	f	3	2	3	2	1	1	1	2	3	1	40	3	3	4	2	1	1	1	2	4	3	50	0.539	0.475	0.516	0.486	0.038	0.025	0.044	0.031
1	6	f	5	3	5	1	1	5	3	1	2	1	10	5	6	2	1	1	4	4	5	3	1	80	0.468	0.466	0.487	0.419	0.075	0.038	0.094	0.013
1	7	f	1	1	1	1	2	2	1	2	1	1	15	2	2	1	1	2	2	1	2	2	1	20	0.422	0.435	0.463	0.409	0.013	0.038	0.038	0.006
1	8	f	3	1	1	1	2	2	1	1	1	1	30	2	1	1	1	3	2	1	1	1	1	100	0.497	0.490	0.488	0.442	0.038	0.031	0.025	0.025
1	9	f	2	4	6	5	2	3	3	3	2	3	20	3	6	5	3	1	6	2	2	1	2	90	0.437	0.437	0.451	0.423	0.019	0.100	0.038	0.050
1	10	f	3	3	2	1	2	3	4	4	3	4	60	3	2	3	1	2	2	3	2	2	3	40	0.515	0.511	0.498	0.457	0.088	0.038	0.038	0.050
1	11	f	1	2	2	1	1	1	1	1	1	1	0	3	4	4	1	1	1	1	4	2	1	80	0.430	0.407	0.478	0.431	0.025	0.044	0.075	0.013
1	12	f	3	5	4	3	4	2	2	4	5	4	50	4	3	4	2	5	2	3	5	6	3	100	0.488	0.496	0.472	0.433	0.038	0.019	0.081	0.038
1	13	m	3	2	1	1	2	2	1	1	1	1	70	3	2	1	1	2	1	1	1	4	1	80	0.427	0.406	0.415	0.396	0.025	0.044	0.025	0.025
1	14	m	1	2	1	1	2	1	1	2	2	1	50	1	2	1	2	2	1	1	1	2	2	100	0.469	0.476	0.472	0.452	0.050	0.038	0.031	0.019
1	15	f	2	4	1	1	3	1	1	2	2	1	45	3	4	3	1	3	1	1	2	4	1	100	0.463	0.455	0.544	0.494	0.056	0.056	0.100	0.044
1	16	f	3	3	3	3	3	2	2	2	1	2	80	3	3	2	1	2	2	2	2	2	2	90	0.417	0.387	0.449	0.385	0.013	0.013	0.006	0.006
1	17	f	1	1	2	1	1	1	1	1	2	1	20	1	1	2	1	1	1	1	1	1	1	20	0.401	0.364	0.401	0.351	0.019	0.006	0.019	0.013
1	18	f	4	5	4	3	3	4	3	4	5	3	40	5	5	4	4	5	5	3	6	7	3	60	0.514	0.468	0.494	0.460	0.069	0.031	0.069	0.044
1	19	f	1	1	1	7	1	1	1	1	1	1	25	1	1	7	3	2	1	1	1	4	4	100	0.461	0.441	0.432	0.431	0.075	0.069	0.056	0.069
1	20	f	1	2	2	1	1	1	1	2	1	1	30	1	3	1	1	1	3	1	1	2	1	50	0.448	0.424	0.481	0.398	0.031	0.013	0.044	0.000
1	21	f	1	1	1	1	2	1	1	2	1	1	0	1	1	1	1	2	1	1	2	1	1	35	0.409	0.392	0.435	0.408	0.075	0.013	0.069	0.013
1	22	f	2	3	2	2	1	4	2	2	1	2	70	3	2	2	3	5	5	1	1	7	2	50	0.551	0.522	0.599	0.527	0.006	0.000	0.019	0.000
1	23	f	4	3	2	2	4	4	4	2	5	4	50	5	5	3	2	3	4	4	4	6	4	100	0.387	0.355	0.358	0.318	0.038	0.031	0.075	0.025
1	24	f	3	3	2	2	1	2	1	1	2	2	60	2	3	1	1	1	1	1	2	2	3	20	0.553	0.498	0.540	0.493	0.031	0.000	0.013	0.000
2	1	f	4	3	1	1	4	1	1	5	1	1	40	5	6	3	4	1	2	1	2	1	1	20	0.487	0.475	0.486	0.459	0.038	0.025	0.050	0.006
2	2	f	3	5	4	3	1	3	2	3	1	1	100	2	4	5	2	1	2	2	2	1	2	100	0.452	0.433	0.512	0.457	0.056	0.056	0.038	0.031
2	3	f	6	6	3	2	7	3	2	4	2	2	4	6	6	4	3	7	4	5	3	3	2	6.5	0.560	0.538	0.692	0.659	0.056	0.031	0.063	0.044
2	4	f	2	3	1	1	1	1	1	1	1	1	30	1	3	1	1	1	1	1	1	1	1	90	0.516	0.506	0.486	0.453	0.038	0.000	0.031	0.006
2	5	f	1	4	1	1	1	2	2	2	1	1	85	1	4	1	1	1	1	1	2	1	2	70	0.436	0.425	0.443	0.439	0.013	0.006	0.019	0.000
2	6	f	1	1	1	1	1	1	1	1	1	1		1	1	1	1	1	1	1	1	1	1	0	0.440	0.444	0.393	0.387	0.006	0.044	0.006	0.013
2	7	f	1	1	2	1	1	1	1	1	2	1	0	1	1	2	1	1	1	1	1	1	1	0	0.521	0.503	0.499	0.452	0.056	0.044	0.063	0.044
2	8	f	1	2	2	1	1	1	1	1	1	1	2.5	1	1	2	1	1	1	1	1	1	1	7.5	0.440	0.426	0.469	0.421	0.013	0.019	0.019	0.000
2	9	f	5	1	1	1	5	1	1	1	5	1	0	5	1	1	1	5	1	1	1	5	1	90	0.438	0.433	0.475	0.434	0.019	0.025	0.031	0.006
2	10	f	1	2	1	1	1	2	1	2	1	1	40	1	1	1	1	1	2	1	1	2	1	100	0.418	0.376	0.446	0.403	0.113	0.013	0.069	0.019
2	11	m	3	3	5	4	1	2	2	1	3	1		4	4	2	2	1	3	2	3	2	1	65	0.429	0.392	0.414	0.385	0.025	0.031	0.063	0.019
2	12	f	5	5	2	2	2	4	1	6	4	2	30	5	6	3	2	4	6	2	6	4	2	50	0.429	0.399	0.417	0.394	0.056	0.006	0.056	0.019
2	13	f	1	2	2	2	1	1	1	2	1	1	40	1	2	2	1	1	1	1	5	1	1	30	0.400	0.383	0.400	0.361	0.031	0.031	0.056	0.013
2	14	f	2	1	2	1	2	1	2	1	1	2	80	3	1	2	2	1	2	2	1	1	2	60	0.490	0.474	0.504	0.461	0.056	0.013	0.038	0.006
2	15	m	1	1	4	2	1	1	1	1	1	1	10	1	1	4	3	1	1	1	1	1	1	30	0.414	0.406	0.435	0.393	0.019	0.013	0.025	0.013
2	16	m	1	5	6	1	1	1	1	1	1	2	5	4	5	6	2	1	2	2	1	1	1	5	0.538	0.546	0.490	0.467	0.113	0.063	0.094	0.038
2	17	f	1	1	1	1	1	1	1	1	1	1	0	1	1	1	1	1	1	1	1	1	1	20	0.440	0.433	0.444	0.422	0.038	0.006	0.056	0.025
2	18	f	1	1	1	1	1	1	1	1	1	1	50	1	1	1	1	1	1	1	1	1	1	100	0.592	0.552	0.510	0.458	0.044	0.006	0.063	0.000
2	19	f	1	1	3	2	1	1	1	1	1	1	40	1	1	1	1	1	1	1	1	1	1	100	0.414	0.397	0.406	0.373	0.031	0.019	0.013	0.013
2	20	f	2	3	3	3	1	2	3	2	1	2	50	2	2	3	3	1	1	2	3	1	2	50	0.456	0.467	0.492	0.482	0.019	0.025	0.013	0.000
2	21	f	1	6	2	2	1	1	2	1	1	4	10	1	4	2	1	1	1	2	1	1	3	5	0.460	0.448	0.439	0.430	0.006	0.000	0.000	0.000
2	22	f	2	2	1	1	3	2	1	2	3	2	0	3	3	1	1	2	2	1	3	2	1	60	0.453	0.462	0.460	0.433	0.013	0.019	0.013	0.000
2	23	f	5	5	4	2	1	2	1	2	3	1	0	5	6	4	2	4	2	3	1	2	1	0	0.585	0.564	0.556	0.523	0.025	0.000	0.019	0.025
2	24	f	3	3	2	2	2	2	2	2	2	2	70	4	4	2	2	3	2	2	2	2	2	20	0.428	0.385	0.434	0.403	0.031	0.019	0.006	0.038
