# Supplementary material for: Action effect consistency and body ownership in the avatar-Simon task
Source: PLoS One. 2019 Aug 9;14(8):e0220817. doi: 10.1371/journal.pone.0220817 (PMC6688792; doi:10.1371/journal.pone.0220817)
Supplement: S2 File — This file contains brief explanations of the variables reported in the dataset. (TXT) [file pone.0220817.s002.txt]

Demographics and misc

Experiment: number of the Experiment
VP: Participant-Number; note: these were given for each experiment individually.

sex f: female, m: male


Questionnaire
o1r: answer to the first ownership item in the random action effect condition
...
o10r: answer to the tenth ownership item in the random action effect condition
Agency_random: answer to the agency item in the random action effect condition.
o1c: answer to the first ownership item in the corresponding action effect condition
...
o10c: answer to the tenth ownership item in the corresponding action effect condition
Agency_corresponding: answer to the agency item in the corresponding action effect condition.


Behavioral Data:
RT: Mean correct reaction time
ER: Error probability
Random: random action effect 
Corresponding: corresponding action effect
Incompatible: incompatible SR-combination from the avatar�s perspective
compatible: compatible SR-combination from the avatar�s perspective
